# Supplementary material for: Small Dense LDL Level and LDL/HDL Distribution in Acute Coronary Syndrome Patients
Source: Biomedicines. 2023 Apr 18;11(4):1198. doi: 10.3390/biomedicines11041198 (PMC10135780; doi:10.3390/biomedicines11041198)
Supplement: Supplementary file 1 [file biomedicines-11-01198-s001.zip]

Archive with 1 entries (1 files):
- biomedicines-2313238-supplementary.pdf
